# Supplementary material for: Identification of druggable small molecule antagonists of the Plasmodium falciparum hexose transporter PfHT and assessment of ligand access to the glucose permeation pathway via FLAG-mediated protein engineering
Source: PLoS One. 2019 May 9;14(5):e0216457. doi: 10.1371/journal.pone.0216457 (PMC6508677; doi:10.1371/journal.pone.0216457)
Supplement: S1 File — File contains minimal data set used to reach the conclusions drawn in the manuscript including the values behind the means, standard deviations and other measures reported, the values used to build graphs, and the points extracted from images for analysis. (XLSX) [file pone.0216457.s004.xlsx]

## Sheet: Fig 1
Fig 1 Prism Data	2-DG uptake
	WU-1
Concentration (µM)	AVE	SEM
0.001	100	1.68
0.313	90.23	1.36
0.625	85.26	1.81
1.25	80.06	0.18
2.5	68.25	1.46
5	53.16	1.07
10	42.29	1.29
20	30.25	1.96
40	18.67	0.77
80	9.91	0.52
160	5.69	0.34
225	6.88	0.07
IC50 (µM)	5.8
	WU-2
Concentration (µM)	AVE	SEM
0.001	97.68	1.6
0.09375	95.99	3.99
0.1875	93.92	1.12
0.3125	85.03	1.59
0.375	79.74	2.33
0.625	75.72	2.08
0.75
1.25	68.52	1.38
2.5	62.35	1.18
5	50.65	1.86
10	39.85	1.8
20	26.34	1.82
40	17.32	1.51
80	14.22	1.53
160	15.28	1.77
225	15.57	2.16
IC50 (µM)	4.2
	WU-3
Concentration (µM)	AVE	SEM
0.001	100	4.97
0.3125	108.82	0.45
0.625	104	4.45
1.25	103.4	1.8
2.5	104.21	4.98
5	87.6	2.69
10	61.95	1.85
20	42.69	1.71
40	42.22	1.72
80	37.07	1.86
160	31.15	1.87
225	18.95	4.76
IC50 (µM)	9.2
	WU-5
Concentration (µM)	AVE	SEM
0.001	100	1.28
0.3125	92.82	2.14
0.625	89.76	1.98
1.25	72.16	1.09
2.5	61.37	2.8
5	48.93	3.48
10	31.99	2.32
20	30.85	0.72
80	32.82	2.08
160	34.46	1.65
225	35.78	1.59
IC50 (µM)	1.9

## Sheet: Fig 2
Figure 2
% Inhibition of Vehicle Data 2-DG Uptake
	5 μM WU-1		5 μM WU-2		10 μM WU-3		2.5 μM WU-5		CB
	AVE	SEM	AVE	SEM	AVE	SEM	AVE	SEM	AVE	SEM
GLUT1	-2.09544	2.21563	-7.74853	5.03098	49.2928	2.85408	2.93761	3.26357	83.6684	0.884423
GLUT2	9.87168	3.55666	12.6411	4.5146	89.9595	1.10124	69.4613	1.23216	87.5282	0.880264
GLUT3	0.480243	0.913679	13.224	1.3547	68.2907	1.35868	21.8302	3.38116	93.8187	0.372879
GLUT4	-1.90924	0.712642	12.5975	1.57129	88.4756	0.430073	43.7531	2.70829	97.1939	0.246613
PfHT1	50.18	5.34	47.87	5.76	51.7492	3.96553	46.967	1.56052	91.9194	0.305553

## Sheet: Fig 3
Fig 3 2-DG Uptake data
	WU-1								WU-2
PfHT	Expt 1		Expt 2		Expt 3			PfHT	Expt 1		Expt 2		Expt 3
Concentration (µM)	AVE	SEM	AVE	SEM	AVE	SEM		Concentration (µM)	AVE	SEM	AVE	SEM	AVE	SEM
0.001	100	3.89959	100	0.58258	100	1.67522		0.001	93.812	1.22475	100	3.18976	100	2.55547
0.09375	91.6357	1.81374						0.09375	95.9888	6.91239
0.1875	88.9252	5.63289						0.1875	93.9183	1.93407
0.3125			90.1109	5.274	90.2268	1.3568		0.3125			87.4771	2.84987	82.5918	2.20869
0.375	85.8538	4.81799						0.375	79.7425	4.03793
0.625			85.1583	3.13599	85.2557	1.807		0.625			78.0349	4.23748	72.2446	1.54305
0.75	76.0593	2.77563						1.25			71.3616	2.14594	65.6884	1.30786
1.25			64.5101	1.66353	80.0592	0.181832		2.5			63.043	2.68312	61.6472	1.65424
2.5			70.221	1.83681	68.2508	1.46486		5	52.1334	5.75556	49.2125	1.54003	50.5897	1.91563
5	49.8214	5.3428	55.1814	2.52179	53.1592	1.06597		10	35.5389	3.49709	40.0875	2.6055	43.9255	1.56474
10	34.6731	1.79576	40.2219	2.78199	42.2931	1.28618		20	20.4751	1.97548	26.5147	1.32561	32.0175	0.908678
20	21.0557	1.67287	31.9047	2.40416	30.2518	1.96105		40	11.5985	0.571771	19.2989	0.616679	21.0571	1.20183
40	20.4265	1.10358	17.2072	0.81388	18.6748	0.766534		80	8.6452	0.902347	18.2251	1.41909	15.8037	0.521764
80	8.8169	0.834041	12.0758	1.32491	9.90864	0.524203		160	8.90868	0.648145	20.7183	1.15177	16.2096	0.734581
160	5.62891	0.483107	5.90645	0.2397	5.69327	0.338025		225	7.31927	0.159749	20.5576	1.91035	18.831	0.620163
225	5.68671	0.635484	6.16223	0.104549	6.88228	0.0694726		IC50 (µM)	5.612		3.012		3.83
IC50 (µM)	4.6		6.604		6.335			AVE IC50 (µM)	4.15133
AVE IC50 (µM)	5.84633							SEM	0.767559
SEM	0.627986
GLUT1								GLUT1
Concentration (µM)	WU-1							Concentration (µM)	WU-2
0.001	100	3.12						0.001	100	1.33
1.25	99.74	3.42						1.25	114.79	7.99
2.5	109.88	0.93						2.5	107.57	3.38
5	102.1	2.22						5	107.75	5.03
10	100.82	0.85						10	114.4	5.31
20	110.03	5.32						20	108.02	2.96
40	120.62	2.77						40	132.21	4.38
80	121.35	2.3						80	130.08	5.84
160	125.18	2.08						160	118.85	1.7
225	132.09	0.16						225	129.55	3.66
	WU-1								WU-2
GLUT2	Expt 1		Expt 2		Expt 3			GLUT2	Expt 1		Expt 2		Expt 3
Concentration (µM)	AVE	SEM	AVE	SEM	AVE	SEM		Concentration (µM)	AVE	SEM	AVE	SEM	AVE	SEM
0.001	100	6.15035	100	3.18976	100	5.78925		0.001	100	3.55684	100	3.85448	100	2.94299
1.25	108.125	3.76658						1.25	102.326	1.96201
2.5	110.263	2.55097						2.5	102.85	3.31184	83.6003	3.37231	83.513	1.9163
5			83.0005	6.41694	86.5744	3.93425		5	87.3589	4.5146	74.4845	1.7501	77.8355	2.53756
10	108.327	1.72198	76.3129	6.17973	77.1108	5.00367		10	78.0233	4.13171	62.8216	2.12603	73.9191	5.27284
20	95.7545	4.22436	73.1764	4.46532	70.4222	4.27213		20	63.5134	2.79533	64.0333	6.35034	68.8745	3.17067
40	85.7768	1.35631	70.6922	0.630216	65.6594	1.9765		40	48.1249	3.44032	39.5373	3.14814	52.3022	7.302
80	73.8305	1.62896	54.4129	3.66191	55.653	3.69228		80	43.7878	3.07011	35.2265	2.4512	42.6205	3.95503
160	54.5123	2.41147	41.1715	1.54775	42.2527	2.57336		160	42.0669	0.870372
225	60.6918	3.45084	41.3751	4.72858	39.2007	4.24332		225	42.0355	2.33392	30.9216	1.64146	41.0111	3.44364
IC50 (µM)	52.38		ambiguous		ambiguous			IC50 (µM)	12.93		14.08		20.79
AVE IC50 (µM)	>50							AVE IC50 (µM)	15.9
SEM								SEM	2.5
	WU-1								WU-2
GLUT3	Expt 1		Expt 2		Expt 3			GLUT3	Expt 1		Expt 2		Expt 3
Concentration (µM)	AVE	SEM	AVE	SEM	AVE	SEM		Concentration (µM)	AVE	SEM	AVE	SEM	AVE	SEM
0.001	100	0.771874	100	1.6851	100	3.26417		0.001	100	1.30488	100	2.07763	100	3.57861
1.25	109.662	0.215327						2.5	94.6326	3.22275	94.1495	2.5295	92.8936	1.50678
2.5	102.609	1.45764						5	86.776	1.3547	92.4387	2.54479	87.6695	1.4889
5	99.5198	0.913679	96.001	0.603746	90.2779	2.64181		10	79.3832	1.64288	95.0672	3.12797	89.6224	2.82191
10	103.03	5.77587	91.4503	4.18145	86.5301	0.950097		20	79.5644	1.59408	103.71	5.82533	83.4862	1.69402
20	101.706	2.22273	87.3002	1.54186	95.4871	5.19656		40	76.1279	2.6742	91.6636	1.95689	81.8724	2.66493
40	93.2131	1.14853	83.4077	5.81069	82.551	1.57317		80	68.7153	0.466147	81.8891	2.74124	75.3621	2.0933
80	93.1976	3.26584	76.4147	1.70316	79.0769	4.33551		160	68.6997	1.41859
160	79.9823	1.22628	65.0049	1.66024	73.8967	1.89638		225	65.7389	2.39678	77.4964	3.24157	74.0979	1.6441
225	75.2957	0.623038	62.5914	1.01186	68.9348	2.84058		IC50 (µM)	11.37		102.7		61.6
IC50 (µM)	431.1		323.3		ambiguous			AVE IC50 (µM)	>50
AVE IC50 (µM)	>100							SEM
SEM
	WU-1								WU-2
GLUT4	Expt 1		Expt 2		Expt 3			GLUT4	Expt 1		Expt 2		Expt 3
Concentration (µM)	AVE	SEM	AVE	SEM	AVE	SEM		Concentration (µM)	AVE	SEM	AVE	SEM	AVE	SEM
0.001	100	2.03062						0.001	100	2.42526	100	1.14087	100	1.18245
1.25	99.2163	1.73532						1.25	95.3433	1.66301
2.5	96.0906	0.641707						2.5	84.5097	3.20864	91.7376	2.28337	99.375	1.22011
5	101.909	0.712642	89.1133	3.74372	98.7263	6.07209		5	87.4025	1.57129	86.8281	1.62254	88.4453	1.20164
10	93.9467	1.30818	83.2448	1.63107	89.0314	3.61257		10	81.7782	3.65909	88.2573	2.09804	86.2787	2.34492
20	88.3797	4.22843	81.5258	1.7048	89.2631	1.90216		20	74.2937	1.82367	74.0782	0.414571	84.3133	0.901023
40	86.8527	2.54695	85.1422	4.25884	77.3486	2.33902		40	64.8274	1.44925	66.733	1.18005	67.7713	0.816194
80	74.6538	1.40958	65.4739	2.37061	67.8633	3.62011		80	54.3778	0.392224	61.0396	1.20856	61.0227	0.199023
160	64.7442	3.07489	56.414	2.16889	56.6306	1.84032		160	55.7104	1.97335
225	61.8571	1.64129	50.0076	0.680299	53.2003	1.13241		225	57.4222	1.60567	63.666	3.59797	58.2463	1.97735
IC50 (µM)	ambiguous		ambiguous		ambiguous			IC50 (µM)	15.93		14.19		25.37
AVE IC50 (µM)	>100							AVE IC50 (µM)	18.4967
SEM								SEM	3.47318

## Sheet: Fig 4
Fig 4A	Parasite Kill curves
	WU-1							WU-2
	Expt 1		Expt 2		Expt 3			Expt 1		Expt 2		Expt 3
100	6022.17	7557.17	13157	12774	11457	12051		6433.17	5761.17	12235	11847	11120	11841
50	6656.17	8203.17	11766	11899	11265	11133		6491.17	8913.17	14436	17543	15641	16643
25	7109.17	9009.17	13213	12190	10238	11917		18075.2	22893.2	29768	31771	33221	31489
12.5	9676.17	8855.17	17977	17161	14411	14140		29745.2	34796.2	56088	44791	46211	39233
6.25	20627.2	20040.2	32177	39080	23717	27707		25711.2	39576.2	57425	62346	54711	48238
3.125	26767.2	25415.2	46950	47685	35273	35563		29090.2	43753.2	56581	60489	60867	52513
1.5625	30912.2	34557.2	48254	53201	42714	48519		40753.2	35617.2	59505	62718	60757	53560
0.78125	33807.2	31780.2	49005	55418	44284	47486		36660.2	37397.2	61445	60027	63524	61078
0.390625	38759.2	38857.2	52621	61368	45376	55663		43543.2	40121.2	61300	62198	51117	53186
0.195312	31647.2	35553.2	49650	55614	44370	49901		31267.2	43585.2	60791	56098	51137	60240
0	32811.2	36156.2	45119	50929	43190	46827		33440.2	36131.2	52824	54086	51739	48397
IC50 (µM)	4.656		5.131		6.689			23.21		23.89		21.29
AVE IC50 (µM)	5.492							22.7967
SEM	0.614007							0.778489
	FSM
	Expt 1		Expt 2		Expt 3
50	13915.2	13040.2	21598	22766	21757	20885
25	15965.2	13705.2	23296	23245	22608	20401
12.5	16895.2	16051.2	25676	25464	22969	21399
6.25	20813.2	16717.2	27135	27125	25088	22613
3.125	31501.2	27278.2	31232	32298	38205	31324
1.5625	74328.2	58349.2	54906	44361	86025	75047
0.78125	93836.2	83193.2	99013	87970	140751	115266
0.390625	102203	97325.2	122129	121480	139340	125703
0.195313	99311.2	93789.2	129729	121497	140631	129873
0.097656	99957.2	92255.2	125925	114735	138019	119806
0	92302.2	89529.2	125693	114987	136497	118390
Fig 4B
	Freed parasite IC50
	WU-1		Expt 2		Expt 3
Concentration (µM)	Expt 1	SEM	AVE	SEM	AVE	SEM
0.001	AVE	0	100	0	100	0
0.31	100	5.81943	89.8503	2.44364	96.0235	5.09948
0.93	86.9595	4.73153	82.8888	2.94921	90.1464	3.19428
2.78	84.4844	2.98778	67.8228	1.11106	76.3707	3.21403
8.33	71.0541	4.0595	54.3821	5.25926	56.8036	3.51187
25	54.677	3.79807	40.5247	1.60792	37.0839	1.02375
75	35.195	1.0622	20.2325	3.40838	31.4204	4.66238
225	24.4257	1.54938	17.0058	5.74025	18.9109	1.27834
IC50 (µM)	19.7626		7.2		6.6
AVE IC50 (µM)	4.5
SEM	6.1
	0.818535

## Sheet: Fig 5
Fig 5A
2-DG Uptake	WU-1							D-frc Uptake	WU-1
PfHT	Expt 1		Expt 2		Expt 3			PfHT	Expt 1		Expt 2		Expt 3
Concentration (µM)	AVE	SEM	AVE	SEM	AVE	SEM		Concentration (µM)	AVE	SEM	AVE	SEM	AVE	SEM
0.001	100	3.89959	100	0.58258	100	1.67522		0.001	100	3.0076	101.44	3.94426	100	1.63152
0.09375	91.6357	1.81374						0.3125	89.7742	9.8853	91.4668	4.04804	88.5741	1.2301
0.1875	88.9252	5.63289						0.625	84.9118	1.7007	80.7268	3.26077	80.5473	3.07389
0.3125			90.1109	5.274	90.2268	1.3568		1.25	61.9582	1.79357	72.259	2.84859	71.9016	4.45434
0.375	85.8538	4.81799						2.5	68.31	5.94014	68.4748	2.78249	73.5586	2.42882
0.625			85.1583	3.13599	85.2557	1.807		5	48.7897	3.00341	49.5843	1.87239	55.1057	5.45061
0.75	76.0593	2.77563						10	33.3523	5.53952	37.916	1.38358	41.3276	1.8171
1.25			64.5101	1.66353	80.0592	0.181832		20	23.4805	1.62739	22.3348	2.32798	27.682	1.71358
2.5			70.221	1.83681	68.2508	1.46486		40	19.8154	1.75956	15.636	1.2268	21.6883	2.99147
5	49.8214	5.3428	55.1814	2.52179	53.1592	1.06597		80	13.415	1.82801	10.6729	1.09231	10.3086	0.55437
10	34.6731	1.79576	40.2219	2.78199	42.2931	1.28618		160	10.6759	0.285087	7.62065	0.508669	9.14455	1.45719
20	21.0557	1.67287	31.9047	2.40416	30.2518	1.96105		225	11.106	1.15549	8.84916	0.293367	10.381	0.783261
40	20.4265	1.10358	17.2072	0.81388	18.6748	0.766534		IC50 (µM)	4.14		4.566		6.256
80	8.8169	0.834041	12.0758	1.32491	9.90864	0.524203		AVE IC50 (µM)	4.98733
160	5.62891	0.483107	5.90645	0.2397	5.69327	0.338025		SEM	0.646144
225	5.68671	0.635484	6.16223	0.104549	6.88228	0.0694726
IC50 (µM)	4.6		6.604		6.335
AVE IC50 (µM)	5.84633
SEM	0.627986
GLUT8	Expt 1		Expt 2		Expt 3
Concentration (µM)	AVE	SEM	AVE	SEM	AVE	SEM		GLUT5	AVE	SEM
0.001	100	1.72699	100	3.32221	100	4.1617		0.001	100	9.2143
0.3125	103.63	2.28376						0.3125	78.1304	1.08605
0.625	95.2775	3.12826			88.803	4.56471		0.625	82.88	7.01018
1.25	98.5696	1.74426	80.7442	2.21097	82.6266	3.15454		1.25	96.6914	3.10499
2.5	97.5291	1.46278	79.2296	5.67506	82.7633	3.8286		2.5	102.17	4.31153
5	88.0159	0.344491	77.3681	1.3435	72.2454	0.655835		5	89.8204	6.21094
10	79.1643	3.73808	62.5951	2.4139	59.1014	3.86067		10	87.6281	2.37147
20	60.6001	3.72019	48.3618	3.87634	50.8905	2.37847		20	103.084	8.48938
40	58.5482	2.6143	40.8671	1.28569	35.6388	2.7519		40	107.583	3.40003
80	41.233	2.46971	27.5048	0.929001	28.9464	2.97629		80	110.393	2.07989
160	25.7348	1.33564	24.4788	2.65886	17.6352	0.435086		160	111.063	0.958286
225	23.9105	1.50752	19.1134	0.733338	22.8625	1.85087		225	125.204	4.70944
IC50 (µM)	39.77		19.94		15.32			IC50 (µM)	ambiguous
AVE IC50 (µM)	25.01							AVE IC50 (µM)
SEM	7.49954							SEM
								GLUT8	Expt 1		Expt 2		Expt 3
								Concentration (µM)	AVE	SEM	AVE	SEM	AVE	SEM
								0.001	100	1.64	100	2.17583	100	1.24782
								0.3125			96.4169	4.81886	93.3186	1.46708
								0.625	93.33	4.67	89.9547	6.88133	91.6436	2.60046
								1.25	94.95	4.41	89.0557	3.70142	93.9397	4.40812
								2.5	84.57	3.75			86.0005	2.61782
								5	77.18	2.77	78.488	0.0762534	75.3071	1.13755
								10	69.88	3.37	71.3682	6.48362	60.9919	1.60448
								20	57.69	4.83	53.0078	4.94514	52.4988	2.77383
								40	41.42	3.94	46.0887	2.79086	41.5205	0.777318
								80	37.09	2.64	30.5377	3.74865	25.6461	0.72558
								160	24.17	1.84	24.8348	4.00082	16.1934	0.851967
								225	21.81	2.05	22.6042	2.6561	18.1446	1.22907
								IC50 (µM)	23.1		23.29		19.67
								AVE IC50 (µM)	22.02
								SEM	1.17628

## Sheet: Fig 6
Fig 6 Ki WU-1 2-DG
	250 uM D-frc		500 uM D-frc		1000 uM D-frc		2000 uM D-frc
0	0.0011896	4.0555e-05	0.00067639	1.4688e-05	0.000326341	8.826e-06	0.000177998	1.57e-07
1.25	0.00176492	5.0008e-05	0.00090646	1.617e-06	0.000432781	1.6324e-05	0.000260813	1.588e-06
2.5	0.00213042	4.242e-06	0.00116525	8.66e-06	0.000571249	2.4115e-05	0.000363439	8.8e-07
5	0.00322411	0.000155423	0.00180615	5.8758e-05	0.000771942	3.6396e-05	0.000471006	1.0582e-05
10	0.00376301	0.000336433	0.00227617	9.8465e-05	0.00106169	2.7432e-05	0.000724023	2.5301e-05
20	0.00680494	0.000801199	0.00418944	0.000180693	0.00205966	0.000218978	0.00119126	9.4631e-05
X-intercept when Y=0.0	-5.321	-4.251	-3.833	-4.219
Ki (µM)	5.321	4.251	3.833	4.219
AVE	4.406
SEM	0.319446

## Sheet: Fig 7C
Data for Fig 7. PfHT mediated uptake of [3H]-D-glucose and [3H]-L-glucose into liposomes.
Fig. 7C
	Expt 1	Expt 2	Expt 3	L-Glc	L-Glc
Time	L-Glc	L-Glc	L-Glc	pmol/μg	pmol/μg
sec	pmol/μg	pmol/μg	pmol/μg	Ave	SEM
0	5.34	5.08	5.4	5.27	0.098
10	6.58	10.4	6.77	7.92	1.24
20	8.68	10.3	8.6	9.19	0.55
40	17.13	11.81	11.65	13.53	1.8
60	10.4	17.89	13.96	14.08	2.16
90	19.75	16.43	11.28	15.82	2.5
120	14.27	18.94	18.78	17.3	1.53
	Expt 1	Expt 2	Expt 3	D-Glc	D-Glc
Time	D-Glc	D-Glc	D-Glc	pmol/μg	pmol/μg
sec	pmol/μg	pmol/μg	pmol/μg	Ave	SEM
0	7.08	5.75	6.75	6.53	0.4
10	25.25	21.87	30.02	25.71	2.36
20	27.48	34.69	31.93	31.37	2.1
40	40.56	47.49	43.47	43.84	2.01
60	47.88	48.66	50.62	49.05	0.82
90	56.95	51.92	56.02	54.96	1.55
120	62.37	56.53	62.51	60.47	1.97
Time	L-Glc	D-Glc	L-Glc	D-Glc
sec	pmol/μg	pmol/μg	pmol/μg	pmol/μg
	Ave	Ave	SEM	SEM
0	5.27	6.53	0.098	0.4
10	7.92	25.71	1.24	2.36
20	9.19	31.37	0.55	2.1
40	13.53	43.84	1.8	2.01
60	14.08	49.05	2.16	0.82
90	15.82	54.96	2.5	1.55
120	17.3	60.47	1.53	1.97

## Sheet: Fig 8
Data for Fig 8. WU-1 directly inhibits both the binding of the glucose analogue (ATB-BMPA) to PfHT and PfHT transport activity.
A. ATB-BMPA data
				Ave Control	Normalized to	Normalized
Control	Strep	Protein	Strep/Protein	Strep/Protein	100% Control	Ave	SEM
1	39.65	8.01	4.95	4.8	103.13	100	3.8
2	34.11	7.68	4.44		92.5
3	39.34	7.83	5.02		104.58
10µM WU-1
1	15.08	7.89	1.91		39.79	40.69	0.49
2	15.68	7.98	1.96		40.83
3	15.48	7.79	1.99		41.46
B. Data for PfHT Liposomes IC50 curves
		D-Glc - L-Glc Uptake
Conc WU-1		(pmol/µg PfHT)
(µM)	Expt 1	Expt 2	Expt 3	Ave	SEM
0.001	20.93	22.42	21.19	21.51	0.46
0.625	21.85	22.43	24.08	22.79	0.67
1.25	16.67	24.18	17.15	19.33	2.43
2.5	16.28	15.54	23.61	18.48	2.58
5	13.49	7.15	9.35	10	1.86
10	7.38	9.19	7.39	7.99	0.6
20	6.58	4.82	4.04	5.15	0.75
40	3.05	1.92	3.24	2.74	0.41
80	0.605	-1.53	0.06	-0.29	0.64
160	0.75	-0.06	-1.19	-0.167	0.56
IC50	7.34	4.575	5.918	5.9	0.8

## Sheet: Fig 9
Fig 9																STATS
																Table Analyzed		WU-1		Data 1	PfHT	FtPfHT
	WU-1	2-DG Uptake							WU-1	2-DG Uptake						Column A				PfHT	4.6	20.48
PfHT	Expt 1		Expt 2		Expt 3			FTPfHT	Expt 1		Expt 2		Expt 3			vs				vs	6.604	19.21
Concentration (µM)	AVE	SEM	AVE	SEM	AVE	SEM		Concentration (µM)	AVE	SEM	AVE	SEM	AVE	SEM		Column B				FtPfHT	6.335	18.87
0.001	100	3.89959	100	0.58258	100	1.67522		0.001	101.652	1.19539	100	4.21047	100	1.24246
0.09375	91.6357	1.81374						0.3125	97.948	1.90283	95.931	3.4913	93.3882	3.77186		Paired t test
0.1875	88.9252	5.63289						0.625	91.916	1.69403	92.1408	3.02018	90.8393	2.92233		P value				0.0064
0.3125			90.1109	5.274	90.2268	1.3568		1.25	87.8136	4.13032	81.9339	1.60274				P value summary				**
0.375	85.8538	4.81799						2.5	91.9925	1.23591	84.874	2.50659	85.488	2.62151		Are means signif. different? (P < 0.05)				Yes
0.625			85.1583	3.13599	85.2557	1.807		5	80.5983	1.09852	80.6408	3.12252	73.7479	2.1707		One- or two-tailed P value?				Two-tailed
0.75	76.0593	2.77563						10	70.5466	3.05699	64.814	1.18934	61.0861	2.44975		t, df				t=12.39 df=2
1.25			64.5101	1.66353	80.0592	0.181832		20	54.0436	2.92536	52.362	2.88148	56.2471	3.75571		Number of pairs				3
2.5			70.221	1.83681	68.2508	1.46486		40	53.855	1.61804	41.1452	2.38364	42.0759	0.919245
5	49.8214	5.3428	55.1814	2.52179	53.1592	1.06597		80	37.7007	2.99824	29.3083	3.03388	27.884	3.08362		How big is the difference?
10	34.6731	1.79576	40.2219	2.78199	42.2931	1.28618		160	26.2888	1.22149	19.9049	1.9504	18.7856	1.14637		Mean of differences				-13.67
20	21.0557	1.67287	31.9047	2.40416	30.2518	1.96105		225	24.3082	0.653168	17.119	1.3236	15.6766	1.12678		95% confidence interval				-18.42 to -8.926
40	20.4265	1.10358	17.2072	0.81388	18.6748	0.766534										R square				0.9871
80	8.8169	0.834041	12.0758	1.32491	9.90864	0.524203
160	5.62891	0.483107	5.90645	0.2397	5.69327	0.338025
225	5.68671	0.635484	6.16223	0.104549	6.88228	0.0694726										Correlation coefficient (r)				-0.9474
IC50 (µM)	4.6		6.604		6.335			IC50 (µM)	20.48		19.21		18.87			P Value (one tailed)				0.1037
AVE IC50 (µM)	5.84633							AVE IC50 (µM)	19.52							P value summary				ns
SEM	0.627986							SEM	0.489932							Was the pairing significantly effective?				No
	CB	2-DG Uptake							CB	2-DG Uptake						CB
PfHT	Expt 1		Expt 2		Expt 3			FTPfHT	Expt 1		Expt 2		Expt 3			Table Analyzed				Data 1	PfHT	FTPfHT
Concentration (µM)	AVE	SEM	AVE	SEM	AVE	SEM		Concentration (µM)	AVE	SEM	AVE	SEM	AVE	SEM		Column A				PfHT	10.28	26.57
0.001	100	0.58258	100	1.67522	100	6.58248		0.001	100	1.58908	100	1.24246	100	3.43295		vs				vs	12.61	30.49
0.3906	95.3204	0.750387	96.5299	1.60659	93.9101	5.29308		0.3906	96.639	0.514165	97.8004	2.01706	91.6122	2.68571		Column B				FtPfHT	9.777	32.61
0.7812			96.1928	1.93194	87.4321	4.78877		0.7812	99.2208	3.3659	93.1585	3.45788	88.1716	5.15247
1.56	90.6096	2.37208			85.149	1.64789		1.56	93.5373	3.80353	95.3589	4.77553	88.5068	2.32332		Paired t test
3.125	70.9897	3.08099	82.6446	3.97271	73.9296	3.05176		3.125	91.0607	2.66401	90.0424	1.0978	87.0295	2.79048		P value				0.0106
6.25	64.5033	4.42966	67.1395	2.53445	59.3968	1.64858		6.25	86.2948	5.22813	81.8678	3.29748	83.498	4.9031		P value summary				*
12.5	47.2622	2.47251	48.2845	0.897248	45.1541	1.56591		12.5	71.9837	0.714019	72.3165	1.07453	74.3947	2.85262		Are means signif. different? (P < 0.05)				Yes
25	30.6491	1.58633	37.3319	1.88497	31.6482	1.67959		25	51.027	1.29063	56.0289	3.24458	49.9598	1.08178		One- or two-tailed P value?				Two-tailed
50	22.0839	1.0094	22.7178	1.47944	20.6183	0.301413		50			44.6445	2.41114	43.3585	0.532162		t, df				t=9.644 df=2
100	12.6907	0.500607	13.763	0.154067	12.4041	0.294857		100	34.1947	1.0689	32.2429	0.439898	27.0716	0.52007		Number of pairs				3
200	7.58376	0.567512	7.49977	0.489321	7.23173	0.251538		200	21.7855	0.387348	22.6935	1.47206	19.6062	0.771752
400	4.31274	0.187289	4.19388	0.101583	4.63099	0.613447		400	13.0299	1.12663	12.9355	1.02372	12.4361	0.657987		How big is the difference?
IC50 (µM)	10.28		12.61		9.777			IC50 (µM)	26.57		30.49		32.61			Mean of differences				-19
AVE IC50 (µM)	10.889							AVE IC50 (µM)	29.89							95% confidence interval				-27.48 to -10.52
SEM	0.872665							SEM	1.76922							R square				0.9789
																Correlation coefficient (r)				0.003221
																P Value (one tailed)				0.499
																P value summary				ns
																Was the pairing significantly effective?				No
	Ethylideneglucose		2-DG Uptake						Ethylideneglucose		2-DG Uptake
PfHT	Expt 1		Expt 2		Expt 3			FTPfHT	Expt 1		Expt 2		Expt 3			Table Analyzed				Data 1	PfHT	FTPfHT
Concentration (mM)	AVE	SEM	AVE	SEM	AVE	SEM		Concentration (mM)	AVE	SEM	AVE	SEM	AVE	SEM		Column A				PfHT	5.992	1.486
0.001	100	1.92166	100	7.30877	100	3.80918		0.001	100	1.84802	100	2.4726	100	3.05374		vs				vs	5.876	1.833
0.3125	94.3741	3.79504	96.7489	4.78937	86.0979	1.62106		0.0390625	96.3515	0.821974						Column B				FtPfHT	5.498	1.17
0.625	89.7794	2.66518	84.9083	4.75399	77.9706	5.97761		0.078125	95.2916	0.545099	89.0226	0.76751	99.0998	1.75955
1.25	82.3795	3.80583	77.8771	2.48714	79.2225	1.83442		0.15625	85.5765	2.85143	83.1121	3.95493	96.2423	1.82611		Paired t test
2.5	70.4492	0.76115	76.2139	2.77116	65.1408	1.36831		0.3125	84.0838	0.0438096	83.2092	0.871305	82.9515	1.41935		P value				0.001
5	56.8006	1.94984	57.0368	0.863	54.4105	3.07997		0.63	76.5395	2.39671	73.6029	1.04416	68.2014	2.53852		P value summary				***
10	38.6213	0.752136	35.3161	1.01319	38.4901	3.01919		1.25	56.9607	0.736566	62.3386	5.18259	52.2447	1.72073		Are means signif. different? (P < 0.05)				Yes
20	25.7747	1.02269	23.4862	0.603825	21.2109	1.30148		2.5	32.9123	1.48499	40.701	0.914172	31.7661	1.27759		One- or two-tailed P value?				Two-tailed
40	17.2356	0.629055	14.677	0.14061	18.7585	0.564502		5	18.0597	0.201866	18.9495	0.727691	15.7839	0.853326		t, df				t=31.83 df=2
80	11.0076	0.144325	10.1543	0.213013	11.1411	0.505181		10	10.6493	0.217304	13.8655	1.20844	9.1811	0.294032		Number of pairs				3
160	6.85052	0.0870175	7.66373	0.188252	8.85428	0.525637		20	7.00077	0.130413	7.63442	0.252539	6.13876	0.455219
320	4.36164	0.23176	4.29276	0.221875	5.25031	0.393402		40	5.14673	0.180988	5.43971	0.10529	4.46462	0.226089		How big is the difference?
IC50 (mM)	5.981		5.876		5.498			80			5.13805	0.124336	3.6038	0.121631		Mean of differences				4.292
AVE IC50 (mM)	5.785							IC50 (mM)	1.486		1.833		1.17			95% confidence interval				3.712 to 4.873
SEM	0.146666							AVE IC50 (mM)	1.49633							R square				0.998
								SEM	0.191461
																How effective was the pairing?
																Correlation coefficient (r)				0.713
																P Value (one tailed)				0.2473
																P value summary				ns
																Was the pairing significantly effective?				No
	Km (1/v)	D-frc uptake							Km (1/v)	D-frc uptake
PfHT	Expt 1		Expt 2		Expt 3			FTPfHT	Expt 1		Expt 2		Expt 3			Table Analyzed				Data 1	PfHT	FTPfHT
1/[S](mM)	AVE	SEM	AVE	SEM	AVE	SEM		1/[S](mM)	AVE	SEM	AVE	SEM	AVE	SEM		Column A				PfHT	2.5	3.1
1.6	0.00084601	2.09532e-05	0.00071758	2.8125e-05	0.000662617	2.05914e-05		1.6	0.000586813	1.37128e-05	0.000698906	2.13809e-05	0.000689121	1.8989e-05		vs				vs	1.6	1.6
0.8	0.000473676	1.0646e-05	0.00047078	2.78776e-05	0.000481782	1.98635e-05		0.8	0.000334222	1.30805e-05	0.000486515	1.86497e-06	0.000527201	2.55363e-05		Column B				FtPfHT	1.38	1.5
0.4	0.000370199	4.88345e-06	0.000370446	1.11582e-05	0.00035547	3.91301e-06		0.4	0.000255935	5.8676e-06	0.000351586	7.04034e-06	0.000347162	1.01815e-05
0.2	0.000238314	4.92703e-06	0.000257172	4.85933e-06	0.000268934	4.13449e-06		0.2	0.000179886	6.65833e-06	0.000265995	6.02837e-06	0.000268506	2.25128e-06		Paired t test
0.1	0.000220578	4.83855e-06	0.000229236	6.03055e-06	0.000240214	3.19717e-06		0.1	0.000116111	4.86693e-07	0.00023801	7.90234e-06	0.000252609	7.76604e-08		P value				0.3206
0.05	0.000186025	1.69494e-06	0.000198478	6.86336e-06	0.000195571	3.56693e-06		0.05	8.86499e-05	1.35641e-06	0.00017859	5.79679e-06	0.000186589	1.90723e-06		P value summary				ns
IC50 (mM)	2.5		1.6		1.38			IC50 (mM)	3.1		1.6		1.5			Are means signif. different? (P < 0.05)				No
AVE IC50 (mM)	1.82667							AVE IC50 (mM)	2.06667							One- or two-tailed P value?				Two-tailed
SEM	0.342604							SEM	0.517472							t, df				t=1.309 df=2
																Number of pairs				3
																How big is the difference?
																Mean of differences				-0.24
																95% confidence interval				-1.029 to 0.5488
																R square				0.4615
																How effective was the pairing?
																Correlation coefficient (r)				0.9915
																P Value (one tailed)				0.0416
																P value summary				*
																Was the pairing significantly effective?				Yes

## Sheet: S1 Fig Data
RT-PCR
Copies per ng were determined from standard curves for each of the GLUTs
	GLUT5 cell line					GLUT8 cell line
GLUT1	Ct	Copies	per ng	AVE	SEM
	28.94	3585.6	1792.8	2139.48	179.982	29.14	3051.5	1525.75	2287.88	552.942
	28.67	4457.85	2228.93			28.82	3949.94	1974.97
	28.58	4793.44	2396.72			28.16	6725.85	3362.92
GLUT2	No Ct			22.8535	7.72452	No Ct			12.996	13.4856
	37.03	56.6311	28.3156			39.79	6.9206	3.4603
	37.67	34.7829	17.3914			37.33	45.0636	22.5318
GLUT3	32.43	381.289	190.644	204.682	31.3652	31.03	1109.26	554.628	1268.84	357.176
	32.67	317.504	158.752			29.63	3227.08	1613.54
	32	529.298	264.649			29.61	3276.68	1638.34
GLUT4	33.79	233.982	116.991	91.1608	15.0367	33.13	387.694	193.847	271.302	46.5559
	34.56	129.815	64.9073			32.34	709.567	354.783
	34.11	183.169	91.5843			32.72	530.549	265.274
GLUT5	26.99	153412	76706.1	79938.4	1625.01	28.87	5762.01	2881.01	1858.54	547.994
	26.9	163697	81848.5			29.57	3378.2	1689.1
	26.91	162521	81260.5			30.25	2011.05	1005.52
GLUT6	38.13	3.00873	1.50437	8.72934	3.85667	31.22	753.781	376.891	324.3	27.3603
	35.76	20.0054	10.0027			31.57	569.823	284.912
	35.28	29.3619	14.6809			31.46	622.196	311.098
GLUT7	37.61	6.74855	3.37427	3.15473	1.14552	37.56	7.04632	3.52316	7.32346	2.56879
	38.94	2.13998	1.06999			36.12	24.4353	12.2177
	37.15	10.0399	5.01993			36.9	12.4591	6.22956
GLUT8	29.82	2411.93	1205.97	1016.87	95.9494	20.79	2.46659e+06	1.2333e+06	2.08381e+06	462750
	30.13	1901.26	950.629			20.04	4.38606e+06	2.19303e+06
	30.21	1788.04	894.019			19.71	5.65022e+06	2.82511e+06
GLUT9	34.73	14.0198	7.0099	4.52537	1.54843	31.75	206.941	103.47	85.7835	10.1565
	35.13	9.76821	4.88411			32.21	136.578	68.2889
	36.31	3.3642	1.6821			31.96	171.182	85.5912
GLUT10	34.05	110.506	55.2532	38.5813	9.16031	32.39	367.96	183.98	191.814	4.85331
	35.22	47.3349	23.6674			32.27	401.388	200.694
	34.61	73.6465	36.8233			32.34	381.536	190.768
GLUT11	31.55	6266.18	3133.09	3710.91	532.312	29.97	19738.9	9869.43	8747.71	748.65
	30.97	9548.39	4774.2			30.09	18091.5	9045.76
	31.51	6450.88	3225.44			30.38	14655.9	7327.93
GLUT12	29.18	13451.7	6725.87	6993.83	218.351	29.51	10460.3	5230.13	7793.51	2296.38
	29.16	13658.4	6829.18			28.38	24751	12375.5
	29.05	14852.9	7426.44			29.38	11549.8	5774.9

[truncated: 2 more sheets: S2 Fig Data, S3 Fig]
